# Supplementary material for: The Involvement of MGF505 Genes in the Long-Term Persistence of the African Swine Fever Virus in Gastropods
Source: Viruses. 2025 Jun 7;17(6):824. doi: 10.3390/v17060824 (PMC12197388; doi:10.3390/v17060824)
Supplement: Supplementary file 1 [file viruses-17-00824-s001.zip]

Archive with 1 entries (1 files):
- viruses-3666967-supplementary.pdf
